# Supplementary material for: DFT Simulations of the Vibrational Spectrum and Hydrogen Bonds of Ice XIV
Source: Molecules. 2018 Jul 19;23(7):1781. doi: 10.3390/molecules23071781 (PMC6099920; doi:10.3390/molecules23071781)
Supplement: Supplementary file 1 [file molecules-23-01781-s001.zip]

Archive with 3 entries (2 files):
- Videos/194.mp4
- Videos/292.mp4
- Videos/
